# Supplementary material for: Whole Exome Sequencing in a Random Sample of North American Women with Leiomyomas Identifies MED12 Mutations in Majority of Uterine Leiomyomas
Source: PLoS One. 2012 Mar 12;7(3):e33251. doi: 10.1371/journal.pone.0033251 (PMC3299761; doi:10.1371/journal.pone.0033251)
Supplement: Table S1 — Karyotype and demographic data for genotyped uterine leiomyoma. A single tumor (leiomyoma) was genotyped from 148 patients. We have provided the karyotype of the genotyped tumor, size of the genotyped tumor, number of tumors detected (one/multiple), race, age at treatment, and MED12 status of the genotyped tumor for each patient, where available. a Race is denoted by B for black American and W for white American. b MED12 status is indicated by the specific mutation detected or WT, which denotes wild-type. (XLS) [file pone.0033251.s001.xls]

## Sheet: Sheet1
Sample ID	Myometrium examined?	Karyotype	Tumor size (cm)	Number of tumors	Racea	Age	MED12 statusb
L1	Yes	46,XX	6	Multiple	W	46	c.122_164del42
L2	Yes	46,XX	10	Multiple	W	37	c.130G>A
L3	Yes	46,XX	5	Multiple	W	51	c.130G>T
L4	Yes	46,XX	5.5	Multiple	W	45	WT
L5	Yes	46,XX	6	Multiple	W	48	WT
L6	No	46,XX	-	-	-	-	WT
L7	No	46,XX	6.5	Multiple	W	48	WT
L8	No	46,XX	1.2	One	W	66	c.131G>C
L9	No	46,XX	4.8	Multiple	W	43	c.107T>G
L10	No	46,XX	6	Multiple	W	49	c.118_132del15
L11	No	46,XX	0.5	Multiple	W	41	WT
L12	No	46,XX	5	Multiple	W	42	c.111_155del45
L13	No	46,XX	10.5	Multiple	W	47	WT
L14	No	46,XX	5	Multiple	W	48	c.131G>A
L15	No	46,XX	9.6	One	W	46	WT
L16	No	46,XX	10	Multiple	W	35	c.107T>G
L17	No	46,XX	5	Multiple	W	45	c.107T>G
L18	No	46,XX	7.5	Multiple	W	43	WT
L19	No	46,XX	2.7	Multiple	W	50	WT
L20	No	46,XX	9	Multiple	W	42	c.128A>C
L21	No	46,XX	2.5	Multiple	W	49	c.130G>A
L22	No	46,XX	2.7	Multiple	W	43	c.130G>A
L23	No	46,XX	4	Multiple	W	43	c.103_138del36
L24	No	46,XX	5	Multiple	W	50	c.108_124del17insTA
L25	No	46,XX	7.5	Multiple	W	43	IVS1-2_141delinsAG
L26	No	46,XX	4.5	Multiple	W	43	c.113_121del9
L27	No	46,XX	5	Multiple	W	61	c.130G>T;c.131G>T
L28	No	46,XX	4.5	Multiple	W	37	WT
L29	No	46,XX	5	Multiple	W	40	c.131G>T
L30	Yes	46,XX	2.5	Multiple	W	50	c.131G>A
L31	Yes	46,XX	3.3	Multiple	W	45	c.131G>T
L32	Yes	46,XX	3.5	Multiple	W	39	c.128A>C
L33	Yes	46,XX	6.5	Multiple	W	37	WT
L34	Yes	46,XX	3	Multiple	W	50	WT
L35	Yes	46,XX	5	Multiple	W	39	c.130G>C
L36	Yes	46,XX	5	Multiple	W	28	c.131G>A
L37	Yes	46,XX	8	Multiple	W	46	c.130G>A
L38	Yes	46,XX	-	Multiple	W	52	c.130G>T
L39	Yes	46,XX	6	One	W	44	c.130G>C
L40	Yes	46,XX	10	Multiple	W	50	IVS1-8_T>A
L41	Yes	46,XX	1	Multiple	W	39	c.131G>A
L42	Yes	46,XX	5	Multiple	W	43	WT
L43	Yes	46,XX	-	-	-	-	c.131G>A
L44	Yes	46,XX	0.4	Multiple	W	32	c.131G>A
L45	Yes	46,XX	3.8	Multiple	W	40	c.131G>T
L46	Yes	46,XX	7	Multiple	B	48	c.126_140del15
L47	Yes	46,XX	4	Multiple	B	40	c.131G>A
L48	Yes	46,XX	5.5	Multiple	W	43	WT
L49	Yes	46,XX	2.6	Multiple	W	37	WT
L50	Yes	46,XX	5	Multiple	B	45	c.131G>A
L51	Yes	46,XX	6.5	Multiple	B	39	c.131G>A
L52	Yes	46,XX	1	Multiple	W	46	c.131G>A
L53	Yes	46,XX	5.5	Multiple	W	34	c.131G>A
L54	Yes	46,XX	4	Multiple	W	43	c.131G>A
L55	Yes	46,XX	10	Multiple	B	37	c.131G>A
L56	Yes	46,XX	7	One	B	29	WT
L57	Yes	46,XX	4.5	Multiple	B	35	c.131G>T
L58	Yes	46,XX	4	Multiple	W	49	WT
L59	Yes	46,XX	9.5	One	W	34	WT
L60	Yes	46,XX	5	Multiple	W	48	WT
L61	Yes	46,XX	3	One	W	39	c.126_131del6
L62	Yes	46,XX	7.5	One	W	32	WT
L63	Yes	46,XX	1.3	Multiple	W	49	WT
L64	Yes	46,XX	11	One	W	41	WT
L65	Yes	46,XX	8	Multiple	W	45	c.131G>A
L66	Yes	46,XX	8	Multiple	W	45	c.130G>T
L67	Yes	46,XX	10.5	Multiple	B	45	c.131G>C
L68	Yes	46,XX	2.2	One	W	57	WT
L69	Yes	46,XX	5	One	W	34	WT
L70	Yes	46,XX	2.2	Multiple	W	50	WT
L71	Yes	46,XX	2	Multiple	W	43	c.131G>T
L72	Yes	46,XX	3	Multiple	W	44	c.128A>C
L73	Yes	46,XX	5.5	Multiple	W	45	c.130G>T
L74	Yes	46,XX	1.6	Multiple	B	29	c.130G>A
L75	Yes	46,XX	2.2	Multiple	B	65	c.131G>A
L76	Yes	46,XX	6	Multiple	B	34	IVS1-1_139del41
L77	Yes	46,XX	6	Multiple	W	40	c.131G>A
L78	Yes	46,XX	4.5	Multiple	W	46	c.131G>T
L79	Yes	46,XX	3	Multiple	B	38	c.128A>C
L80	No	46,XX	9	Multiple	W	40	c.131G>C
L81	No	46,XX	11	Multiple	W	36	c.130G>A
L82	Yes	46,XX	2.3	Multiple	W	34	c.117_122del6
L83	No	46,XX	7	Multiple	W	44	c.130G>A
L84	No	46,XX	3.5	Multiple	B	44	WT
L85	No	46,XX	9	Multiple	-	50	c.130G>A
L86	Yes	46,XX,-2,-13,-22,add(22)(q12~13),+der(22)t(2;22)(q13~14.1;q11.2~12),+r,+mar	5	Multiple	W	43	WT
L87	Yes	46,XX,-7,+der(7)(7pter->7p15::7q11.2->cen->7p15::7q31->7qter)	4	Multiple	W	41	IVS1-8_T>A
L88	Yes	46,XX,add(3)(q23)	4	Multiple	W	41	c.149_163del15
L89	Yes	46,XX,chrb(10)(q23~24)[5]/46,XX[10]	0.7	One	W	40	c.130G>C
L90	Yes	46,XX,del(1)(q32)[2]/46,XX[29]	3	Multiple	W	44	c.107_111del5insGC
L91	No	46,XX,del(1)(q32.1q41)[5]/46,XX[11]	4	One	W	58	WT
L92	Yes	46,XX,del(1)(q32.1q42.3)[15]/46,XX[5]	10.5	Multiple	W	42	WT
L93	No	46,XX,del(7)(q11.2q22)[13]/46,XX[2]	8	Multiple	W	32	WT
L94	No	46,XX,del(7)(q11.2q31.2)[3]/46,XX[12]	-	-	W	22	c.130G>A
L95	No	46,XX,del(7)(q21.2q31.2)	3.7	Multiple	W	53	c.131G>A
L96	No	46,XX,del(7)(q21.2q31.2)	4.5	Multiple	B	41	c.131G>A
L97	No	46,XX,del(7)(q21.2q31.2)	8	Multiple	W	39	C.131G>T
L98	No	46,XX,del(7)(q21.2q31.2)[7]/46,XX,del(15)(q14q23)[4]/46,XX[8]	8.5	Multiple	B	45	c.130G>C
L99	No	46,XX,del(7)(q21q31)	5	Multiple	W	46	c.129_143del15
L100	No	46,XX,del(7)(q21q31)	9	Multiple	W	42	c.130G>T
L101	Yes	46,XX,del(7)(q21q31)	6.5	Multiple	W	47	c.131G>A
L102	Yes	46,XX,del(7)(q21q31)[10]/46,XX[2]	9.5	Multiple	W	50	c.131G>A
L103	No	46,XX,del(7)(q21q31)[8]/46,XX[8]	4	Multiple	B	39	c.131G>A
L104	No	46,XX,del(7)(q22)[1]/46,XX[15]	3	Multiple	B	44	c.131G>A
L105	No	46,XX,del(7)(q22)[1]/46,XX[19]	7	Multiple	B	31	c.131G>A
L106	No	46,XX,del(7)(q22)[3]/47,XX,+12[2]/46,XX[11]	1.7	Multiple	W	37	c.131G>T
L107	Yes	46,XX,del(7)(q22q32)	6	Multiple	W	47	c.131G>T
L108	No	46,XX,del(7)(q22q32)[1]/46,idem,del(14)(q22q24.3)[3]/46,idem,add(1)(p13),del(14)(q22q24.3)[9]/46,XX[2]	2.5	Multiple	W	39	WT
L109	Yes	46,XX,del(10)(q22q24)	11	Multiple	W	56	WT
L110	Yes	46,XX,del(13)(q21)[4]/46,XX[4]	8.5	Multiple	W	31	c.131G>A
L111	No	46,XX,der(2)del(2)(p23)add(2)(q32),del(9)(q22q32),del(13)(q13)[5]/46,XX[10]	4.5	Multiple	B	44	WT
L112	No	46,XX,der(7)del(7)(q22.1q22.3)inv(7)(q31.1q34)	3.25	Multiple	W	52	c.131G>A
L113	Yes	46,XX,der(7)t(2;7;13)(7pter->7q22::2q37->2q13::13q21->13qter)[6]/46,XX[2]	2.5	One	W	48	c.131G>A
L114	Yes	46,XX,inv(1)(q21q42)[18]/46,XX[2]	5	Multiple	W	45	c.128A>C
L115	No	46,XX,rea(1),del(4)(p12),add(6)(p22),del(10)(q24),inc	7	One	W	43	WT
L116	Yes	46,XX,t(1;9)(p13;p21)[3]/46,XX[8]	8	Multiple	W	39	c.131G>A
L117	No	46,XX,t(11;12)(q14.2;q13.3)	5.5	Multiple	W	56	WT
L118	No	46,XX,t(12;14)(q14~15;q23~24)[12]/45,XX,dic(1;22)(q42;q13),t(12;14)(q14~15;q23~24)[2]	5	Multiple	W	48	WT
L119	Yes	46,XX,t(12;18)(q11;q21)	17	One	B	37	WT
L120	No	46,XX,t(4;9;12),inc	8.5	Multiple	W	41	WT
L121	No	46,XX,t(6;10)(p21;q22)	6	One	B	41	c.131G>A
L122	No	46,XX,t(6;10)(p21;q22)[1]/46,idem,der(1)t(1;3)(q42;p12)[13]	10.5	Multiple	W	46	c.129_137del9
L123	Yes	82~85,+dmin,inc[cp3]/46,XX[10]	8.3	Multiple	W	41	WT
L124	Yes	46,XX,del(7)(q21)[2]/46,XX[10]	1	One	W	38	c.118_146del29insTT
L125	No	46~47,XX,t(9;17)(p22;q21),inc[cp9]/46,XX,del(14)(q21q24),inc[3]/46,XX[3]	9	Multiple	W	88	c.131G>C
L126	Yes	42,XX,t(2;18)(p23;q12),-14,-15,-19,-22	3	One	W	37	WT
L127	No	45,XX,-3,der(8)t(3;8)(p11;p12)[6]/46,XX[14]	12	Multiple	W	35	c.122_148del27
L128	No	45,XX,t(1;12;14),inc	10	Multiple	B	42	WT
L129	No	47,XX,+r[5]/46,XX[10]	5	One	W	42	c.133_144del12
L130	Yes	50,XX,+3,+8,+12,+20[3]/46,XX[14]	2	Multiple	W	43	c.123_152del30
L131	Yes	92,XXXX[4]/46,XX[19]	1.5	Multiple	W	50	c.131G>A
L132	No	Complex	6.5	One	W	48	WT
L133	Yes	Complex	8	Multiple	W	44	WT
L134	Yes	Complex	4.5	Multiple	W	39	WT
L135	No	No results	4.5	Multiple	B	47	c.130G>T
L136	No	No results	-	-	W	30	c.131G>A
L137	No	No results	4.5	Multiple	W	53	WT
L138	No	No results	6.5	Multiple	W	42	c.130G>C
L139	No	No results	-	-	-	-	WT
L140	No	No results	-	-	-	-	c.130G>T
L141	No	No results	4.2	Multiple	W	54	WT
L142	No	No results	10	Multiple	W	50	c.131G>A
L143	No	No results	7	One	W	45	WT
L144	No	No results	8.5	Multiple	W	46	c.131G>A
L145	No	No results	1.5	One	W	45	c.130G>T
L146	No	No results	2	Multiple	W	50	c.130G>C
L147	No	No results	1.5	Multiple	W	42	c.130G>C
L148	No	No results	1.5	Multiple	W	51	c.131G>C
